# Supplementary material for: Hippocampal sharp wave ripples underlie stress susceptibility in male mice
Source: Nat Commun. 2023 Apr 20;14:2105. doi: 10.1038/s41467-023-37736-x (PMC10119298; doi:10.1038/s41467-023-37736-x)
Supplement: Supplementary file 3 — Source Data [file 41467_2023_37736_MOESM3_ESM.xlsx]

## Sheet: Figure 1
Fig.1f	sus	res	Fig.1l	non-SD	SD	+shCalb1	+shScr
	2.97379	0.785838		1.14286	1.19048	3.23333	1.41783
	6.59926	1.37774		2.68182	1.55832	1.71642	0.33902
	2.22268	0.836422		1.04511	0	2.18605	0.549167
	6.55367	0.294038		1.02793	0	1	0.883266
	2.13476	0.639083		1.34021	0.572687	1.08333	0.722222
	0.504902	1.12045		1.44681	0	1.14583	0.61039
	0.464604	1.72199		1.2749	0	1.12963	0.736111
	1.17615	0.584014		1.0942	0.0723982	1.11392	0.920455
	0.975406	1.64043		4.65432	0.53211	1.16418
	1.65184			0.129717	0.122581	1.74194
	0.866982			1.39627	0.638978	4
	1.92395			1.09543	0.686391
	2.81683				0
					0.0126984
					0.486638
					0.616183
					0.391046
					0
					0.735453
					1.4057
					0.350012
					1.21499
					0.110169
					0.0533971
					0.311004
					0.324504
					0.164062
					0.825583
					0.109433
					0.925926
					0.334365
					0.87234
					0.0217391
					0.34902
					0.982979
					0.165138
					0
					0.564593
					0.0952381
					0.341463
					0.027027
					0.667712
					0.985913
					0.0188679
					0.206452
					0.41625
					0.73817
					0
					0.917525
					0.597015
					0.0513598
					0.298343
					0.777777
					0.917525
					0.873984
					0.628959
					0.137168
					0.996282
					0.757463
					0.699368
					0.539735
					1.16176
					3.35483
					1.2103
					1.24651
					1.09434
					1.75319
					1.00339
					1.26549
					1.06911
					1.08173
					1.49632
					1.32283

## Sheet: Figure 2
Fig.2d, SD	pre 30 min	0-30 min	30-2 hour	2-4 hours	Fig.2d, non-SD	pre 30 min	0-30 min	30-2 hour	2-4 hours	Fig.2e, sus	pre 30 min	0-30 min	30-2 hour	2-4 hours	Fig.2e, res	pre 30 min	0-30 min	30-2 hour	2-4 hours	Fig.2f	poststress SWR	Social interaction	Fig.2g, shCalb1	pre 30 min	0-30 min	30-2 hour	2-4 hours	Fig.2h	poststress SWR	Social interaction
	0.167778	0.283889	0.275185	0.171736		0.201481	0.242593	0.252099	0.168519		0.168333	0.354444	0.345926	0.350833		0.0816667	0.0816667	0.236667	NaN		0.11625	1.18687		0.0944444	0.171944	0.168796	0.159861		-0.196597	0.97654
	0.18	0.376111	0.371991	0.229549		0.368333	0.297778	0.329444	0.323056		0.285556	0.343889	0.303333	0.307917		0.289444	0.226111	0.222593	0.147222		-0.0868056	0.511206		0.218056	0.0661111	0.0888889	0.0825694		0.0172917	0.76987
	0.259861	0.313472	0.273843	0.279132		0.132593	0.24037	0.19216	0.223194		0.0611111	0.251111	0.262963	0.171944		0.318804	0.344444	0.212963	0.154722		0.344861	0.145298		0.115556	0.0816667	0.0231481	0.0136111		-0.0933333	2.58065
	0.121111	0.122222	0.128333	0.135764		0.0309259	0.0507407	0.056358	0.0831019		0.237222	0.332778	0.228519	0.274444		0.340556	0.357778	0.167407	NaN		0.305556	0.235324		0.2175	0.0336111	0.0166667	0.0609028		-0.00722222	1.28235
	0.116667	0.235185	0.210432	0.244213		0.218889	0.112222	0.115556	NaN		0.123889	0.315556	0.312037	0.308125		0.103889	0.0827778	0.0590741	0.0445833		0.238889	0.183271		0.000277778	0.00111111	0.0230556	0.0345139		0.0536111	1.17308
	0.289444	0.226111	0.222593	0.147222		0.338889	0.102222	0.15037	NaN		0.0122222	0.0411111	0.102593	0.0182639							0.163056	0.721		0.197778	0.163333	0.0848148	0.0654167		-0.0121481	1.11594
	0.318804	0.344444	0.212963	0.154722							0.168519	0.246944	0.21287	0.0993056							-0.0659722	1.16667		0.175	0.261111	0.136667	0.0830556		0.0208333	1.51111
	0.168333	0.354444	0.345926	0.350833							0.33	0.225	0.249259	NaN							-0.0729703	1.02703		0.00777778	0.138333	0.0357407	0.0466667		0.0103704	1.10526
	0.285556	0.343889	0.303333	0.307917							0	0.208333	0.39037	NaN							0.179722	0.825		0.033537	0.032037	0.0178395	0.0161574
	0.0611111	0.251111	0.262963	0.171944							0	0.373333	0.282963	NaN							0.0279167	0.1875		0.00111111	0.00222222	0.0285185	0.0255556
	0.0705556	0.125	0.0657407	0.0483333							0	0.155556	0.266667	NaN							0.198889	0.8		0.0194444	0.03	0.0297531	0.0190741
	0.237222	0.332778	0.228519	0.274444							0.0577778	0.171111	0.237407	NaN							0.0173611	0.915
	0.340556	0.357778	0.167407	NaN																	-0.125556	1.31579
	0.103889	0.0827778	0.0590741	0.0445833																	-0.0388889	1.1636
	0.123889	0.315556	0.312037	0.308125																	0.189028	0
	0.0122222	0.0411111	0.102593	0.0182639																	0.075	0.327
	0.168519	0.246944	0.21287	0.0993056																	0.0528704	0.7
	0.0816667	0.0816667	0.236667	NaN
	0.33	0.225	0.249259	NaN
	0	0.208333	0.39037	NaN
	0	0.373333	0.282963	NaN
	0	0.155556	0.266667	NaN
	0.0577778	0.171111	0.237407	NaN

## Sheet: Figure 3
Fig.3d	prestress (Hz)	stress (Hz)	Fig.3e, excited	pre	stress	0-30 post	30-120 post	120-240 post	Fig.3e, inhibited	pre	stress	0-30 post	30-120 post	120-240 post	Fig.3g	z pre ripple trig	z post ripple trig	Fig.3h	stress/pre	post/pre ripple	Fig.3i	excited	insensitive	inhibited
	0.311099	0.356467		0.311099	0.356467	0.397458	0.330885	0.370339		1.73811	0.820189	1.97797	1.41996	2.36441		-0.587267	0.745706		1.14583	5.19912		5.19912	0.674505	1.37168
	1.73811	0.820189		0.282668	0.845426	2.22542	0.813748	0.254237		1.98192	0.137072	7.13983	5.34633	2.11402		0.776062	1.74401		0.471886	1.37168		16.7035	11.929	4.72958
	0.282668	0.845426		0.0869328	2.8265	0.516102	0.420904	0.208475		0.745763	0.0778816	0.0322034	0.00508475	0.00847458		-0.718449	3.88653		2.99088	16.7035		4.24041	2.06822	0.01
	0.0869328	2.8265		0.0141243	0.0654206	0.622881	0.873823	0.985362		1.77006	0.345794	1.54831	0.404896	0.0269646		0.795822	5.09381		32.5136	4.24041		87.3471	7.28463	0.0502325
	1.98192	0.137072		0.283616	5.94081	3.99407	3.74482	1.84129		1.30621	0.00784929	0.60339	0.297552	0.305085		2.12846	15.0686		0.069161	4.72958		33.5481	14.6184	0.712293
	0.0141243	0.0654206		1.69492	13.0573	12.0737	10.2407	12.1607		0.248023	0.0957614	s	0.822411	0.349153		0.187577	64.9745		4.63178	87.3471		6.78737		0.660374
	0.283616	5.94081		0.0830508	3.59142	0.983051	0.349529	0.27048		1.42429	0.0690738	0.863559	0.496987	0.392655		0.464748	42.1935		20.9467	33.5481		3.34552		0.47137
	0.745763	0.0778816		0.474105	0.648485	0.562712	0.983992	0.32952		0.431073	0.0266876	0.261017	0.210358	0.0966102		2.57092	-2.66839		0.104432	0.01		0.821506		0.856121
	1.77006	0.345794		0.0610169	0.168784	0.642373	1.2855	0.399294		0.330782	0.0433437	0.527966	1.43823	0.642899		2.80565	-2.80428		0.195358	0.0502325		8.68551		2.98565
	1.30621	0.00784929		0.213334	0.407098	1.85141	0.958757	0.716102		0.215819	0	0.219209	0.145009	0.170339		0.711384	-0.272607		0.01	0.712293		1.42107		0.304138
	0.248023	0.0957614		0.961412	3.53701	1.38588	1.4561	1.26679		0.389831	0.0130597	0.60904	0.29322	0.0665254		7.30382	4.51394		0.386099	0.660374		1.40415		0.334154
	1.42429	0.0690738		0	0.0480167	0.00847458	0.232392	0.0233781		0.0112994	0.00186567	0.0169492	0.0649718	0.191525		18.1651	7.74768		0.0484969	0.47137		100		4.55682
	0.431073	0.0266876		0.0258698	0.0720222	0.019209	0.0483992	1.18936		0.0231638	0.00373134	0.019774	0.0378531	0.0338983		4.48395	3.64526		0.0619096	0.856121		30.8392		1.03826
	1.69492	13.0573		0.204579	1.01662	1.64633	0.932768	1.63209		0.587006	0.0391791	1.42486	0.853672	0.824153		3.14312	37.3356		7.70379	6.78737		4.28661		0.672399
	0.330782	0.0433437		0.106155	0.257618	0.155932	0.294915	0.474138		0.0306026	0.0030303	0.0129944	0.0184557	0.117232		-0.315687	0.648687		0.131034	2.98565		3.38722		37.4242
	0.215819	0								0.200109	0.0200445	0.117514	0.228625	0.403814		2.82771	-0.0391321		0.01	0.304138				0.953505
	0.389831	0.0130597								0.682826	0.0480167	0.523164	0.572881	0.541102		3.03785	-0.443424		0.033501	0.334154				0.569643
	0.0112994	0.00186567								0.769492	0.539216	0.386441	0.483051	0.585028		1.13713	6.91507		0.165112	4.55682				0.482611
	0.0231638	0.00373134								0.02022	0	0.0141243	0.0210923	0.427236		0.324893	0.355972		0.161085	1.03826				3.66323
	0.587006	0.0391791								1.59003	1.33839	2.0209	0.938795	0.242987		4.35832	1.89662		0.066744	0.672399				0.486669
	0.0830508	3.59142														1.13713	4.94734		43.2436	3.34552
	0.0306026	0.0030303														-0.324893	10.4333		0.099021	37.4242
	0.474105	0.648485														6.44805	4.78208		1.36781	0.821506
	0.76742	0.784848														0.612208	-0.611882		1.02271	0.674505
	0.0894539	0.0515152														0.657837	22.7793		0.575885	11.929
	0.317797	0.284936														0.309239	2.44671		0.8966	2.06822
	0.000847458	0														0	0		0.01	7.28463
	0.0610169	0.168784														-0.159966	5.98715		2.76618	8.68551
	0.200109	0.0200445														4.18775	3.89739		0.100168	0.953505
	0.682826	0.0480167														29.2475	14.6202		0.0798774	0.569643
	0.213334	0.407098														25.0464	37.7076		3.36712	1.42107
	0.01849	0														17.1381	260.487		0.01	14.6184
	0.961412	3.53701														8.0216	14.4565		2.63223	1.40415
	0.769492	0.539216														18.6839	7.14329		0.761094	0.482611
	0	0.0480167														0	Inf		2.76618	100
	0.0258698	0.0720222														7.86962	261.732		5.79451	30.8392
	0.204579	1.01662														21.5349	98.3164		3.94609	4.28661
	0.02022	0														17.7234	66.1352		0.01	3.66323
	0.106155	0.257618														8.13933	31.0721		3.61892	3.38722
	1.59003	1.33839														15.3667	5.11825		0.632438	0.486669

## Sheet: Figure 4
Fig.4c	frequency band	poststress (%)					Fig.4f	non-SD	SD	+shCalb1	+Muscimol	Fig.4g, SD	pre 30 min	0-30 min	30-2 hour	2-4 hours	Fig.4g, shCalb1	pre 30 min	0-30 min	30-2 hour	2-4 hours	Fig.4g, Muscimol	pre 30 min	0-30 min	30-2 hour	2-4 hours
	100	1.6792	1.14727	1.14013	2.08988	1.58926		0.676289	0.217124	0.976471	1.64754		1	2.3044	0.871595	0.98561		1	0.614465	0.386806	0.498839		1	1.1094	0.372083	0.193367
	93.3033	1.61991	1.31599	1.32622	2.17507	1.67102		1.771	0.497774	0.769355	0.670858		1	1.14857	0.690988	NaN		1	0.945213	0.597289	0.505812		1	1.39886	1.44124	0.966264
	87.0551	1.54541	1.84279	1.64127	2.23739	1.79956		1.25396	0.23623	2.58065	1.27531		1	1.27365	1.13037	1.12621		1	1.56095	2.58856	NaN		1	0.646818	0.56364	0.604737
	81.2252	1.47932	2.30155	1.70207	2.15001	1.89506		1.52957	0.92622	1.28235	1.3893		1	1.24868	1.22233	1.03987		1	0.25839	0.186776	0.129159		1	0.746293	1.8123	2.01987
	75.7858	1.44988	2.08205	1.70923	1.90685	1.92369		1.01253	1.21032	1.17308	1.87914		1	1.82345	1.08553	1.0037		1	1.17149	0.911776	0.915419
	70.7107	1.48146	2.354	1.69652	1.71087	2.02112		1.0521	0.70176	1.11594	1.73763
	65.9754	1.62679	2.2668	1.69113	1.65048	2.18911		1.10968	0.77342	1.51111	1.26667
	61.5572	1.95694	1.82526	1.68012	1.6792	2.28893		1.05196	0.26661	1.10526	2.92
	57.4349	2.47714	1.61775	1.67561	1.75974	2.28827		1.57238	0.989797		1
	53.5887	3.02123	1.68769	1.7169	1.85762	2.30427		1.17885	1.18687		0.216667
	50	3.32542	1.43297	1.79994	1.92042	2.50599		0.408925	0
	46.6516	3.3571	1.35572	1.86468	1.92913	2.91806			0.183271
	43.5275	3.38572	1.34743	1.86075	1.9606	3.27322			0.511206
	40.6126	3.65923	1.35613	1.77858	2.0387	3.27919			0.145298
	37.8929	4.17529	1.35393	1.62874	2.09534	2.96678			0.235324
	35.3553	4.70389	1.33577	1.4441	2.07227	2.50917			0.183
	32.9877	4.94979	1.30563	1.27933	1.9681	2.03871			0.721189
	30.7786	4.76636	1.27217	1.17547	1.80025	1.62202			0.37546
	28.7175	4.21007	1.24182	1.15307	1.60799	1.30015			0
	26.7943	3.46321	1.22239	1.22808	1.44367	1.09367			0.376966
	25	2.77387	1.21598	1.38733	1.32475	0.989103			1.16667
	23.3258	2.29272	1.21346	1.56867	1.24234	0.950562			1.02703
	21.7638	2.01368	1.19616	1.69629	1.20155	0.935479			0.825
	20.3063	1.86464	1.13316	1.71423	1.21377	0.910765			0.1875
	18.9465	1.77092	1.01526	1.59323	1.26614	0.865483			0.8
	17.6777	1.67597	0.885596	1.37041	1.33045	0.804811			0.914894
	16.4938	1.56197	0.800108	1.14636	1.38625	0.741002			1.31579
	15.3893	1.45142	0.773516	1.00073	1.42452	0.686628			1.16364
	14.3587	1.36388	0.780697	0.9602	1.43261	0.649165			0
	13.3972	1.27394	0.811816	1.02403	1.38966	0.633087			0.327273
	12.5	1.15289	0.872169	1.17532	1.31175	0.641413			0.7
	11.6629	1.01153	0.931928	1.36449	1.26685	0.668933
	10.8819	0.869788	0.962085	1.51673	1.27781	0.699999
	10.1532	0.779217	0.98045	1.58636	1.30279	0.723062
	9.47323	0.78371	1.00995	1.58682	1.32492	0.740996
	8.83883	0.843446	1.05344	1.5604	1.37051	0.755364
	8.24692	0.889314	1.09102	1.52423	1.44176	0.760065
	7.69465	0.909167	1.09952	1.48088	1.51895	0.76611
	7.17936	0.941987	1.08917	1.4441	1.57607	0.802609
	6.69858	0.990293	1.09046	1.42056	1.59499	0.885734
	6.25	1.0116	1.11572	1.41003	1.61267	1.00908
	5.83146	1.00907	1.14564	1.42448	1.69417	1.15667
	5.44094	1.02159	1.16873	1.47187	1.85843	1.31306
	5.07658	1.05459	1.19889	1.54855	2.06469	1.46376
	4.73661	1.06431	1.23115	1.64845	2.29326	1.61328
	4.41942	1.03389	1.22998	1.76492	2.57542	1.78099
	4.12346	1.04215	1.17803	1.87713	2.91619	1.95651
	3.84733	1.12825	1.13344	1.95071	3.28529	2.09444
	3.58968	1.25066	1.18054	1.97538	3.64345	2.17768
	3.34929	1.41304	1.34845	1.99438	3.9816	2.26874
	3.125	1.66402	1.58362	2.04899	4.40762	2.46323
	2.91573	1.90221	1.74109	2.13264	5.02115	2.81169
	2.72047	1.93996	1.7571	2.2301	5.78599	3.28103
	2.53829	1.85672	1.70413	2.3346	6.42078	3.69257
	2.36831	1.85138	1.63445	2.46414	6.50637	3.89672
	2.20971	1.93382	1.60408	2.61439	6.02255	3.97449
	2.06173	1.99291	1.67538	2.70378	5.36875	4.05137
	1.92366	1.97542	1.79636	2.69967	4.89649	4.27487
	1.79484	1.94871	1.75968	2.6494	4.72925	4.8627
	1.67465	2.01484	1.55713	2.58592	4.92104	5.77363
	1.5625	2.19188	1.42659	2.48313	5.21178	6.32717
	1.45786	2.39443	1.44449	2.28661	4.96114	5.99154
	1.36024	2.53869	1.56459	2.12177	4.41956	5.41349
	1.26914	2.5705	1.70861	2.17633	4.33733	5.47515
	1.18415	2.51388	1.80313	2.38859	4.9847	6.48728
	1.10485	2.48068	1.88128	2.56977	6.35644	8.02494
	1.03087	2.51348	2.00449	2.69581	8.13737	9.20662

## Sheet: Figure 5
Fig.5c	SD	+Arch(0-2h)	+YFP(0-2h)	+Arch(4-6h)	Fig.5g	Realtime	Delayed	Fig.5h	+Realtime	+Delayed	Fig.5j	SD	+Walking	Fig.5k	+Walking
	0.217124	1.26089	1.04029	0.630411		0.5253	0.361604		1.80374	0.983051		0.0816667	0.0516667		1.61224
	0.497774	1.60653	1.81395	0.248209		0.2968	0.263881		1.46795	0.866667		0.225	0		0.93617
	0.23623	0.710519	0.869151	0.140049		0.44957	0.590488		1.69811	0.646154		0.208333	0.00611111		1.04478
	0.92622	1.01776	1.42877	0		0.811285	0.644241		1.16667	0.172414		0.373333	0.0183333		0.7
	1.21032	2.13155	0.78344			0.993311	0.449242		2.13333	0.490196		0.155556			1.86567
	0.70176	2.19652	0.537974			0.824003			1.72414			0.171111			0.38
	0.77342	1.34211	0.499094			0.875205			1.01124			0.283889			0.941176
	0.26661	1.42117	0.287203			0.685169			0.94			0.376111
	0.989797		0.128947									0.313472
	1.18687		0.278188									0.122222
	0		0.222909									0.235185
	0.183271											0.226111
	0.511206											0.344444
	0.145298											0.354444
	0.235324											0.343889
	0.183											0.251111
	0.721189											0.125
	0.37546											0.332778
	0											0.357778
	0.376966											0.0827778
	1.16667											0.315556
	1.02703											0.0411111
	0.825											0.246944
	0.1875
	0.8
	0.914894
	1.31579
	1.16364
	0
	0.327273
	0.7

## Sheet: Supplementary Figure 1
Fig.1d	Siratio	Fig.1e	pre 30 min	0-30 min	30-2 hour	2-4 hours
	1.31746		0.199815	0.26037	0.318827	0.38537
	1.21429		0.0558333	0.0844444	0.0748148	0
	0.78481		0.145926	0.113889	0.0547531	0.0210185
	1
	0.44898
	0.973333
	1.06667
	0.72

## Sheet: Supplementary Figure 2
Fig.2a	delta			theta			slow-gamma			fast-gamma			Fig.2b	Hz	control								shCalb1											Fig.2c	vHC SWR			Fig. 2d	delta		theta		slow-gamma		fast-gamma		Fig. 2e	Hz	control
	5.8669	8.344	15.5536	4.8737	4.7524	3.1126	1.8415	0.9446	0.4251	1.1178	0.4996	0.1761		1	3.89677	5.47859	8.64351	8.21789	17.5651	3.81683	12.3163	5.42913	7.54185	16.3144	6.49952	9.55606	27.8793	2.71095	2.82049	8.23502	3.85928	2.65991	5.7032		0.0816667	0.0944444	0.223		9.3296	1.6787	5.0975	0.7979	1.2453	0.3699	0.5191	0.1264		1	20.0425
	7.2561	6.4708	7.3696	5.3513	2.2228	1.5253	1.2539	0.5794	0.6331	0.752	0.2272	0.107		2	4.72818	6.88962	7.46942	8.00531	11.9237	4.46174	11.9596	7.251	8.66822	9.5004	7.21113	6.28859	18.7529	3.40454	1.92296	9.11732	4.02613	3.48103	5.64222		0.33	0.218056	0.084		15.0364	5.2189	5.0938	2.225	1.1205	0.8803	0.4842	0.5703		2	11.2507
	6.4431	7.0146	10.4151	4.3871	3.5542	2.3415	0.7995	0.8077	0.2257	0.3897	0.4966	0.0833		3	5.95706	7.40604	6.34403	7.34073	11.7265	4.01232	12.6712	7.07256	8.91475	5.76557	7.63284	4.36544	14.2233	3.68372	1.6874	8.2955	3.85402	3.59796	5.50067		0	0.115556	0.026		9.9192	7.4888	6.73	2.75	1.5313	1.0879	0.9398	0.6743		3	9.32443
	7.3195	4.6541	9.0291	5.9672	1.8218	6.3489	0.8931	0.5936	0.6993	0.4214	0.226	0.2743		4	6.91556	7.47264	5.5159	6.6126	10.6105	3.5175	12.8973	7.03296	7.44909	4.14634	6.19968	3.30824	10.8742	3.78357	1.52752	7.58106	3.4488	3.88468	5.27019		0	0.2175	0.149											4	7.41361
	11.4202	14.6168	25.6764	7.7904	6.0207	8.176	1.8241	1.5557	0.7927	0.9777	0.7985	0.2101		5	6.67038	6.94982	5.11366	6.49881	10.3004	3.14436	13.9888	6.64231	6.68515	3.29017	5.15553	2.61096	9.28376	3.70529	1.47954	7.18145	2.87664	2.94925	4.3534		0	0.000277778	0.111											5	6.69558
	3.9972	3.6239		2.6136	2.8658		0.8199	1.3168		0.369	0.5203			6	5.97951	6.69085	5.18525	6.84562	9.96971	3.08551	13.7218	6.09479	5.7941	2.77862	4.54962	2.26607	8.09846	3.59557	1.44407	7.43437	2.49938	2.23475	3.95492		0.058	0.197778												6	6.09108
	12.5094	1.7126		12.7204	1.4084		3.2085	0.567		1.1345	0.3438			7	5.4476	6.04406	4.75458	6.5834	8.89668	2.94171	13.6592	5.81193	5.2109	2.41819	4.00612	2.0081	6.50737	3.31124	1.40075	7.85831	2.22394	1.96263	3.77087		0.167778	0.175												7	5.66524
	7.1188	8.3313		5.1903	6.8499		1.5066	1.7324		0.7918	0.6565			8	5.1944	5.26634	4.56448	6.03103	7.55027	2.69858	14.0616	5.29486	4.7718	2.14386	3.45667	1.80194	6.05373	2.94735	1.54151	7.00333	2.02749	1.73008	3.38999		0.18	0.00777778												8	5.13128
		3.7763			2.1096			0.7241			0.6			9	4.2827	4.75674	3.94014	5.57097	6.64583	2.35406	12.9165	4.67219	4.2071	1.98024	3.03745	1.60702	5.20083	2.40352	1.47123	6.30168	2.04319	1.59458	3.16084		0.26	0.033537												9	4.63546
		3.6546			1.7716			0.5059			0.2637			10	3.46406	3.99873	3.49083	4.80481	5.88964	1.98813	9.24294	4.07753	3.77829	1.7933	2.72089	1.42573	4.24334	2.07138	1.18448	5.65201	1.75421	1.33607	2.74422		0.121111	0.00111111												10	3.9643
		5.471			3.4042			0.8141			0.4035			11	3.11805	3.60158	3.15518	4.21854	5.20555	1.72676	7.10423	3.65864	3.34405	1.6346	2.45764	1.29213	3.67156	1.77554	0.984398	5.0671	1.51107	1.23608	2.56162		0.117	0.0194444												11	3.61678
														12	2.90213	3.29565	2.8064	3.7714	4.78594	1.4877	6.06044	3.2659	2.95591	1.4418	2.22261	1.1918	3.42833	1.64692	0.901122	4.51968	1.3846	1.14104	2.3714		0.289													12	3.22094
														13	2.77595	2.98323	2.53562	3.4183	4.30422	1.36043	5.62708	3.01356	2.70753	1.33081	2.02173	1.09352	3.19063	1.5598	0.829925	4.06278	1.27403	1.06469	2.21384		0.319													13	2.94303
														14	2.64007	2.72248	2.29526	3.10923	4.09215	1.25973	5.27256	2.73834	2.4672	1.24161	1.88676	0.999209	2.98424	1.53523	0.794783	3.8364	1.17811	0.97569	2.05694		0.168													14	2.58668
														15	2.51271	2.52068	2.19098	2.69887	3.83333	1.1539	5.129	2.55122	2.24878	1.17785	1.74754	0.96487	2.81867	1.50438	0.771581	3.53433	1.12641	0.930184	1.98472		0.286													15	2.438
														16	2.44719	2.27622	2.03334	2.50618	3.59217	1.06992	5.04843	2.41235	2.09909	1.12023	1.60605	0.911781	2.64244	1.49924	0.737617	3.31853	1.06254	0.895605	1.87808		0.0611111													16	2.29833
														17	2.36896	2.1635	1.86457	2.22004	3.4003	0.992992	4.97696	2.2261	1.91194	1.09753	1.50443	0.875886	2.53246	1.46743	0.694464	3.08611	1.00355	0.872045	1.71446		0.071													17	2.1756
														18	2.23074	1.95349	1.73438	2.05205	3.18404	0.949782	4.87868	2.11114	1.74701	1.08692	1.41316	0.826278	2.40143	1.48538	0.665552	2.97058	0.969256	0.853493	1.63691		0.237222													18	2.05125
														19	2.19116	1.81488	1.59508	1.89759	2.95907	0.911798	4.42992	1.99095	1.66849	1.03691	1.29322	0.782269	2.2849	1.45874	0.646999	2.89986	0.958072	0.833673	1.51175		0.340556													19	1.93114
														20	2.12832	1.75548	1.43917	1.71358	2.82842	0.886773	4.24354	1.8772	1.54814	0.993733	1.24884	0.755419	2.15586	1.42041	0.643989	2.81079	0.930193	0.777972	1.44525		0.104													20	1.80576
														21	2.08066	1.65254	1.34706	1.57706	2.77127	0.85228	4.2153	1.76265	1.4491	0.934671	1.16147	0.725341	2.05604	1.38704	0.6017	2.63578	0.88111	0.757589	1.35945		0.123889													21	1.72549
														22	2.04805	1.58508	1.23041	1.49449	2.59347	0.819158	4.01283	1.70709	1.3833	0.871897	1.11342	0.695269	1.87977	1.4107	0.597055	2.45229	0.872995	0.710722	1.2786		0.0122222													22	1.62355
														23	2.03105	1.49537	1.14591	1.35954	2.49268	0.82278	4.02974	1.63349	1.27391	0.831199	1.06589	0.6778	1.82329	1.42539	0.572881	2.41646	0.834846	0.683295	1.2094		0.168519													23	1.53137
														24	1.94336	1.45846	1.07248	1.30086	2.4046	0.837952	4.02736	1.60022	1.20592	0.777613	0.999871	0.651283	1.76884	1.40722	0.562097	2.35282	0.802235	0.67814	1.15552															24	1.457
														25	1.94049	1.40608	1.04087	1.19888	2.28095	0.840361	3.94073	1.57512	1.14893	0.739421	0.97045	0.637136	1.67635	1.35484	0.556184	2.25943	0.760375	0.65544	1.0683															25	1.41498
														26	1.88428	1.37877	0.996259	1.13098	2.2589	0.849832	3.90456	1.52738	1.1405	0.718131	0.933564	0.627554	1.64037	1.36986	0.538496	2.13676	0.743256	0.638805	0.998817															26	1.4003
														27	1.91482	1.3617	0.94368	1.05895	2.07747	0.866344	3.90023	1.54793	1.06856	0.69388	0.904095	0.621622	1.59703	1.34941	0.546908	2.0867	0.747364	0.629299	0.990243															27	1.36305
														28	1.87422	1.29896	0.888705	1.02547	2.09313	0.905129	3.76635	1.51931	1.04495	0.657694	0.877347	0.615399	1.55574	1.32861	0.524803	2.00387	0.729044	0.613301	0.910886															28	1.327
														29	1.86924	1.27313	0.86027	0.96968	2.05946	0.921025	3.84874	1.48839	0.995735	0.637307	0.846171	0.620986	1.50699	1.34254	0.534305	1.96071	0.718418	0.598688	0.887122															29	1.28628
														30	1.86544	1.30946	0.821421	0.906405	1.9572	0.980428	3.78038	1.55916	0.968436	0.61846	0.81886	0.622575	1.53019	1.32767	0.527958	1.86502	0.719807	0.56401	0.853105															30	1.27525
														31	1.87088	1.25263	0.789402	0.899542	1.88309	0.95262	3.63341	1.51186	0.951192	0.59656	0.807849	0.622447	1.57212	1.35114	0.535817	1.77213	0.730801	0.529372	0.821643															31	1.25678
														32	1.88694	1.27378	0.755152	0.850255	1.84916	0.937654	3.6545	1.54561	0.936499	0.566676	0.803826	0.618149	1.57437	1.3521	0.530659	1.75634	0.718018	0.533136	0.770732															32	1.27348
														33	1.84385	1.23763	0.707544	0.852514	1.80345	0.942499	3.53471	1.51066	0.90769	0.537571	0.78423	0.616222	1.6265	1.34144	0.534868	1.68686	0.709152	0.501282	0.752017															33	1.29733
														34	1.83723	1.2412	0.708738	0.791336	1.7657	0.940296	3.54844	1.47875	0.888963	0.529903	0.781056	0.625756	1.6528	1.39099	0.543199	1.67916	0.719482	0.474359	0.750652															34	1.28415
														35	1.87124	1.22931	0.698672	0.783122	1.7023	0.941476	3.39385	1.54221	0.865725	0.521747	0.761878	0.628516	1.6771	1.41274	0.556991	1.59353	0.710897	0.464559	0.739128															35	1.2812
														36	1.86118	1.19249	0.688484	0.762545	1.6391	0.922508	3.11992	1.47871	0.848353	0.514027	0.752882	0.624885	1.73804	1.39292	0.560714	1.55979	0.717371	0.468554	0.698394															36	1.26774
														37	1.86455	1.18162	0.658213	0.731572	1.58565	0.908511	3.11352	1.49493	0.842177	0.49392	0.736804	0.620083	1.70387	1.4345	0.555784	1.52832	0.709884	0.44904	0.685244															37	1.25748
														38	1.82039	1.16624	0.644719	0.713824	1.60251	0.892208	2.97407	1.49	0.816319	0.486429	0.723263	0.617899	1.73268	1.43193	0.56383	1.42353	0.704116	0.431258	0.664524															38	1.19131
														39	1.78126	1.14348	0.636371	0.682056	1.5463	0.838588	2.85381	1.4879	0.797375	0.456489	0.714365	0.611992	1.65777	1.38557	0.571206	1.42335	0.6963	0.422225	0.64965															39	1.15643
														40	1.7627	1.15064	0.63901	0.685841	1.48178	0.783522	2.78498	1.48011	0.797784	0.453227	0.704222	0.59281	1.64571	1.43228	0.580012	1.40801	0.711111	0.408118	0.65295															40	1.14803
														41	1.77953	1.11563	0.627091	0.676602	1.44357	0.745762	2.70287	1.45498	0.773983	0.435703	0.700134	0.57918	1.55942	1.38127	0.586993	1.35018	0.697702	0.387774	0.623741															41	1.10811
														42	1.7713	1.09881	0.62615	0.651814	1.47602	0.719376	2.54906	1.40714	0.779413	0.431345	0.669436	0.554622	1.46213	1.3589	0.595091	1.302	0.685247	0.400467	0.613421															42	1.08631
														43	1.72288	1.08299	0.603098	0.645951	1.42228	0.67762	2.4921	1.41819	0.73926	0.417631	0.678607	0.541705	1.38563	1.33517	0.581205	1.28855	0.682375	0.381418	0.592492															43	1.0825
														44	1.751	1.0849	0.594743	0.63992	1.37638	0.657095	2.36205	1.37883	0.732402	0.415858	0.655964	0.521355	1.30891	1.27525	0.587673	1.27625	0.657389	0.373212	0.602778															44	1.0084
														45	1.74813	1.09618	0.608408	0.618347	1.36405	0.639492	2.29083	1.41341	0.742596	0.391032	0.642499	0.495079	1.24929	1.17358	0.583032	1.24441	0.655296	0.37349	0.600871															45	0.979942
														46	1.70191	1.07066	0.592228	0.612419	1.30757	0.606588	2.2303	1.37508	0.720795	0.389067	0.643638	0.482485	1.14726	1.13648	0.588543	1.18694	0.658473	0.363845	0.588912															46	0.979074
														47	1.65916	1.06758	0.598079	0.592153	1.33364	0.606035	2.17048	1.36024	0.718159	0.369433	0.643193	0.46778	1.10125	1.11117	0.585754	1.15391	0.638737	0.36148	0.577266															47	0.940033
														48	1.69034	1.03872	0.583059	0.59571	1.30607	0.595759	2.12641	1.36214	0.707357	0.361395	0.627203	0.456013	1.00076	1.05321	0.578832	1.13062	0.634371	0.360694	0.570163															48	0.873174
														49	1.6467	1.05541	0.604104	0.577594	1.26544	0.574272	2.10221	1.34949	0.697688	0.357207	0.618841	0.442895	1.03382	0.994014	0.574387	1.13762	0.636761	0.342082	0.556174															49	0.848083
														50	1.63498	1.11526	0.634868	0.585636	1.5744	0.953357	2.15602	1.3675	0.790999	0.761943	0.648863	0.432089	1.20775	0.952406	0.575399	1.82278	0.632558	0.348235	0.56884															50	1.07612
														51	1.64066	1.04163	0.609086	0.569423	1.28463	0.564346	1.96928	1.33099	0.686767	0.339914	0.609707	0.416975	0.93828	0.88151	0.560409	1.07355	0.63054	0.340187	0.552552															51	0.789972
														52	1.60435	1.01784	0.628105	0.560191	1.25904	0.57482	1.96699	1.26809	0.689646	0.330287	0.612635	0.406094	0.90084	0.841809	0.565003	1.0497	0.640125	0.33728	0.553484															52	0.78514
														53	1.61115	1.02381	0.61852	0.562695	1.29424	0.590652	1.91579	1.29954	0.680108	0.338588	0.627238	0.392654	0.914476	0.827446	0.538933	1.03684	0.633687	0.331106	0.551673															53	0.775224
														54	1.59203	1.00012	0.608935	0.541491	1.26855	0.587505	1.86712	1.27971	0.668614	0.32142	0.608532	0.382376	0.902055	0.796136	0.52735	1.01669	0.629932	0.330718	0.529635															54	0.729416
														55	1.5695	1.01882	0.610145	0.549476	1.26975	0.600965	1.8833	1.26906	0.651371	0.311478	0.60924	0.374261	0.934913	0.756857	0.503481	1.00045	0.633655	0.332797	0.532244															55	0.738276
														56	1.5338	0.973999	0.580296	0.538615	1.26688	0.587409	1.82991	1.25124	0.635905	0.309338	0.596717	0.364597	0.89557	0.738675	0.495965	0.987697	0.628328	0.330778	0.526191															56	0.72371
														57	1.53464	0.982765	0.584878	0.529376	1.24597	0.565008	1.76346	1.21232	0.623766	0.300706	0.600955	0.352875	0.879537	0.713162	0.490216	0.964524	0.620307	0.325911	0.511253															57	0.711559
														58	1.51022	0.97115	0.571019	0.517069	1.21781	0.554324	1.79298	1.17569	0.635275	0.294682	0.586356	0.347268	0.862088	0.706626	0.479878	0.948841	0.633538	0.320882	0.510718															58	0.67576
														59	1.49781	0.959977	0.553076	0.514568	1.20467	0.562131	1.7596	1.18105	0.612952	0.287518	0.575663	0.337916	0.908818	0.701042	0.482201	0.911168	0.637291	0.315377	0.499835															59	0.673114
														60	1.46171	0.926381	0.537428	0.490109	1.19892	0.519872	1.7442	1.1158	0.60987	0.279095	0.570222	0.332924	0.952298	0.669812	0.477092	0.911189	0.635377	0.310502	0.498475															60	0.664803
														61	1.45266	0.904827	0.520347	0.485838	1.17658	0.51819	1.64697	1.09977	0.596594	0.273514	0.561023	0.320671	0.865023	0.635508	0.471644	0.893781	0.614224	0.311593	0.487899															61	0.651839
														62	1.40871	0.910028	0.496642	0.474199	1.13994	0.50478	1.6228	1.04706	0.59882	0.277298	0.544761	0.310485	0.894755	0.641722	0.457598	0.87372	0.621297	0.305825	0.493278															62	0.663194
														63	1.44561	0.871494	0.486883	0.4898	1.1518	0.49076	1.52967	1.02029	0.566518	0.26193	0.546909	0.303289	0.82025	0.60933	0.467706	0.850635	0.61397	0.302264	0.516505															63	0.627664
														64	1.39737	0.864042	0.47084	0.473605	1.12448	0.468633	1.53353	1.00343	0.57282	0.255177	0.533754	0.299264	0.840323	0.59765	0.453784	0.822612	0.616437	0.302501	0.535335															64	0.648395
														65	1.35792	0.872805	0.462759	0.475301	1.11399	0.443812	1.51891	0.96844	0.560122	0.256351	0.531811	0.293496	0.830337	0.58473	0.453586	0.816428	0.594308	0.300759	0.482813															65	0.63073
														66	1.32848	0.840043	0.445918	0.461886	1.06871	0.424272	1.43768	0.945436	0.545799	0.250863	0.530501	0.284358	0.807903	0.574304	0.439584	0.77982	0.589467	0.304294	0.458523															66	0.629435
														67	1.31819	0.843962	0.435822	0.458052	1.08742	0.414179	1.46998	0.924551	0.554193	0.252257	0.528654	0.27702	0.764238	0.56596	0.429181	0.783016	0.579831	0.298814	0.444598															67	0.613742
														68	1.30776	0.833472	0.437725	0.459447	1.04476	0.403985	1.41718	0.91272	0.542156	0.252468	0.530049	0.269133	0.819783	0.550499	0.423464	0.761629	0.575392	0.290697	0.442671															68	0.594838
														69	1.30529	0.814412	0.42504	0.450375	1.05361	0.390213	1.36674	0.879957	0.545721	0.252649	0.514268	0.264317	0.787739	0.549819	0.414673	0.752121	0.575824	0.277853	0.436801															69	0.590031
														70	1.28271	0.811757	0.409324	0.450877	1.0113	0.375613	1.3456	0.874773	0.540948	0.251912	0.512378	0.256481	0.757873	0.539679	0.413389	0.737131	0.573312	0.285036	0.427571															70	0.578041
														71	1.26294	0.810758	0.406148	0.442165	0.996304	0.375447	1.30518	0.867206	0.523315	0.252383	0.512586	0.251713	0.797744	0.547708	0.397583	0.733539	0.580696	0.288952	0.422889															71	0.569043
														72	1.20951	0.818082	0.400239	0.448947	0.99774	0.358931	1.2797	0.841656	0.522811	0.239506	0.501431	0.245383	0.792253	0.526516	0.382664	0.716828	0.584436	0.274927	0.414135															72	0.555349
														73	1.21217	0.802586	0.406234	0.442709	1.00089	0.355189	1.24582	0.8313	0.529142	0.243709	0.495691	0.239743	0.812732	0.522787	0.369293	0.693855	0.580222	0.268911	0.415182															73	0.562988
														74	1.22441	0.77817	0.398099	0.435333	0.996865	0.361964	1.21709	0.832167	0.511096	0.233278	0.492826	0.236177	0.786981	0.527983	0.361382	0.690949	0.576358	0.269346	0.413217															74	0.545534
														75	1.18049	0.760472	0.385504	0.431893	0.975113	0.350043	1.22136	0.816559	0.506546	0.228996	0.501203	0.229932	0.7707	0.517464	0.345641	0.685409	0.58087	0.270062	0.399781															75	0.551309
														76	1.15951	0.755949	0.382139	0.430395	0.969047	0.345039	1.17494	0.790881	0.503451	0.231927	0.48618	0.226513	0.811489	0.517785	0.347148	0.674043	0.569846	0.261581	0.409683															76	0.527289
														77	1.14936	0.755459	0.373247	0.425733	0.967524	0.343161	1.17486	0.780443	0.501127	0.228155	0.482637	0.221907	0.801801	0.506597	0.335034	0.66457	0.563744	0.264172	0.395112															77	0.528685
														78	1.11853	0.759968	0.378616	0.418038	0.923697	0.338498	1.13845	0.764678	0.493005	0.227509	0.47546	0.22417	0.753965	0.513185	0.328583	0.655566	0.580988	0.253968	0.398868															78	0.520703
														79	1.12842	0.753866	0.37951	0.42372	0.93892	0.34229	1.08739	0.783748	0.49624	0.224004	0.477266	0.218737	0.756753	0.511467	0.325153	0.65284	0.575511	0.25425	0.385056															79	0.519282
														80	1.10222	0.761504	0.371795	0.415076	0.961092	0.333613	1.10391	0.750263	0.494985	0.218464	0.482415	0.216784	0.751056	0.501156	0.31663	0.62935	0.59851	0.261581	0.385673															80	0.513211
														81	1.08877	0.733493	0.365168	0.411441	0.957673	0.336556	1.05563	0.759618	0.49586	0.226443	0.485189	0.211842	0.791905	0.499548	0.319225	0.609368	0.591117	0.250791	0.388097															81	0.49909
														82	1.09898	0.720429	0.371075	0.410058	0.945091	0.342941	1.0456	0.745792	0.491135	0.217572	0.469121	0.20887	0.786147	0.50062	0.307148	0.611561	0.576907	0.259066	0.369838															82	0.49583
														83	1.03654	0.728841	0.367827	0.407492	0.952092	0.334071	1.03047	0.742733	0.496279	0.219834	0.488971	0.208266	0.788579	0.497413	0.305598	0.596564	0.59483	0.253799	0.376387															83	0.493896
														84	1.06053	0.729236	0.365258	0.410216	0.941823	0.333153	0.993416	0.722044	0.4984	0.217355	0.491945	0.204832	0.805074	0.497601	0.30063	0.588782	0.6004	0.246534	0.374259															84	0.485274
														85	1.02734	0.726253	0.355652	0.405299	0.918199	0.332339	0.973583	0.734959	0.491418	0.212928	0.482402	0.204206	0.762016	0.503901	0.303568	0.600867	0.595266	0.252478	0.35923															85	0.482709
														86	1.02118	0.727443	0.352619	0.40169	0.927865	0.33967	0.963014	0.712015	0.481758	0.209975	0.487118	0.200323	0.783212	0.501424	0.294799	0.590915	0.599598	0.247808	0.365698															86	0.473706
														87	1.01403	0.722015	0.343372	0.397865	0.914913	0.334979	0.964175	0.715535	0.486092	0.211109	0.485616	0.196616	0.777707	0.487378	0.289098	0.57277	0.594885	0.248695	0.368093															87	0.460724
														88	0.987825	0.693509	0.352712	0.402741	0.93598	0.332491	0.950426	0.701899	0.488009	0.207679	0.484372	0.192055	0.76233	0.496356	0.287367	0.55744	0.60046	0.248544	0.382473															88	0.451204
														89	0.996461	0.696394	0.349732	0.388704	0.912075	0.327721	0.902387	0.682808	0.472097	0.209125	0.480906	0.187481	0.837789	0.49386	0.286504	0.566138	0.595849	0.244399	0.363572															89	0.452765
														90	0.9443	0.694474	0.348984	0.383938	0.909008	0.337323	0.904056	0.692133	0.483675	0.207949	0.48901	0.188298	0.782377	0.480452	0.28229	0.568548	0.59704	0.241971	0.369548															90	0.453725
														91	0.945556	0.679313	0.350811	0.38273	0.916066	0.334723	0.867819	0.677098	0.45497	0.205735	0.468751	0.181856	0.817809	0.475466	0.278394	0.558015	0.611901	0.25216	0.352185															91	0.441154
														92	0.931606	0.668115	0.340672	0.37738	0.921291	0.328425	0.890568	0.664251	0.459676	0.20376	0.469504	0.179241	0.809064	0.462756	0.27887	0.551155	0.614177	0.24445	0.360224															92	0.43719
														93	0.904748	0.667665	0.345969	0.38366	0.903387	0.336883	0.857967	0.660885	0.452659	0.200865	0.472363	0.178983	0.754163	0.472156	0.275631	0.54298	0.621422	0.242743	0.359821															93	0.438163
														94	0.891535	0.649558	0.337877	0.378107	0.888362	0.324972	0.821973	0.658365	0.437829	0.197817	0.486137	0.174914	0.827745	0.479353	0.272164	0.544185	0.629136	0.23273	0.347996															94	0.439946
														95	0.870056	0.638077	0.333761	0.382649	0.878897	0.334573	0.820124	0.641738	0.434346	0.195084	0.481326	0.171864	0.779548	0.469536	0.27627	0.527682	0.620736	0.233133	0.355733															95	0.418952
														96	0.856052	0.641035	0.333973	0.370775	0.869759	0.333577	0.792936	0.645043	0.421447	0.200998	0.465456	0.170718	0.77056	0.476457	0.267867	0.52152	0.615773	0.240267	0.338062															96	0.429169
														97	0.862405	0.632963	0.340962	0.37353	0.8709	0.325735	0.79308	0.622808	0.41937	0.194337	0.467029	0.168545	0.773999	0.453329	0.26823	0.514639	0.646365	0.238858	0.368425															97	0.42489
														98	0.845595	0.624972	0.335392	0.385497	0.874561	0.328418	0.777161	0.607222	0.406965	0.195534	0.465757	0.169132	0.810613	0.464717	0.266469	0.502724	0.647672	0.233423	0.354799															98	0.409634
														99	0.818401	0.613863	0.332028	0.373281	0.878149	0.330573	0.769315	0.625814	0.40207	0.190764	0.462537	0.178462	0.757774	0.449892	0.260769	0.512281	0.618943	0.224653	0.363507															99	0.403109
														100	0.814094	0.592812	0.345178	0.368478	0.870817	0.341424	0.759569	0.601753	0.392402	0.197749	0.463662	0.168555	0.784441	0.459114	0.262868	0.50022	0.646864	0.218186	0.360642															100	0.405651
[truncated: 11 more columns]

## Sheet: Supplementary Figure 3
Fig.3b,SD	pre 30 min	0-30 min	30-2 hour	2-4 hours	Fig.3b,non-SD	pre 30 min	0-30 min	30-2 hour	2-4 hours	Fig.3e	lag	D vs D											D vs V
	0.220556	0.297037	0.298889	0.201759		0.259722	0.319167	0.295556	0.0940972		-0.2	0.0118443	0.0131134	0.0122672	0.0155563	0.00574907	0.0197585	0.0169602	0.00987167	0.0263473	0.0131737	0.0160345	0.0135364	0.0139594	0.0122672	0.0136302	0.0132777	0.0147951	0.0185999	0.0152181	0.00845451	0.016909	0.0204903	0.0197585	0.0117087	0.0267106	0.0210039	0.0177999	0.011748	0.0185119	0.00913242	0.0143509	0.0104371	0.0163079	0.0116279	0.0137421	0.00563777	0.00317125	0.00658111
	0.205926	0.397963	0.357037	0.310787		0.0758333	0.108611	0.092963	0.120139		-0.15	0.0139594	0.00803723	0.0145388	0.0219817	0.00473453	0.0219539	0.0176125	0.0134913	0.0209581	0.0263473	0.0163429	0.0156514	0.0126904	0.0140845	0.0149932	0.0136571	0.0117602	0.0182618	0.0182618	0.0121745	0.0135272	0.0230516	0.0230516	0.0153677	0.0212221	0.0220719	0.0202919	0.011748	0.0153079	0.012394	0.0117417	0.00782779	0.0150033	0.0105708	0.0137421	0.00880902	0.00634249	0.00427772
	0.249167	0.281111	0.213796	0.209236		0.222037	0.290185	0.270679	0.274398		-0.1	0.0122673	0.0173435	0.0190822	0.0179236	0.00743997	0.0325649	0.0221787	0.0210596	0.0335329	0.0305389	0.0169596	0.0143824	0.0215736	0.0113585	0.0159019	0.0102428	0.0155539	0.0162327	0.0158945	0.0108218	0.0138654	0.0234175	0.0186608	0.017929	0.0234175	0.0167319	0.0138839	0.01246	0.0142399	0.0150033	0.0221787	0.0136986	0.0182648	0.0130374	0.0172657	0.0137421	0.00669486	0.005923
	0.374722	0.233056	0.341667	0.312639		0.176481	0.278519	0.249136	0.299398		-0.05	0.0423012	0.0410321	0.0545207	0.0652689	0.0456544	0.0662276	0.0326158	0.058901	0.057485	0.0694611	0.0434783	0.034687	0.0397631	0.0290777	0.0358928	0.022003	0.0337633	0.0229963	0.0182618	0.016909	0.0311126	0.0384193	0.032199	0.0146359	0.0347603	0.0256319	0.0167319	0.0142399	0.0299039	0.0163079	0.0195695	0.0156556	0.0273973	0.0278365	0.030303	0.0190275	0.0197322	0.00822639
	0.0483333	0.06	0.0842593	0.186435							0	0.477157	0.573181	0.474784	0.218465	0.62631	0.315038	0.196999	0.600856	0.213174	0.383832	0.163429	0.271151	0.265651	0.342117	0.322126	0.238619	0.240895	0.0933378	0.0892797	0.0463307	0.110585	0.159898	0.19539	0.159532	0.181486	0.128871	0.132787	0.0815237	0.149519	0.182648	0.185258	0.172864	0.193738	0.148696	0.156801	0.127555	0.830162	0.0717341
											0.05	0.036379	0.0431472	0.053612	0.0639161	0.0476835	0.0607391	0.0639269	0.0401448	0.051497	0.042515	0.0431699	0.0427242	0.0444162	0.0358928	0.0363471	0.0489378	0.0489378	0.0534325	0.0510653	0.0338181	0.0622252	0.0501281	0.0482986	0.0406147	0.0545188	0.0526878	0.0533998	0.0395158	0.0612318	0.06197	0.0645793	0.0593607	0.0645793	0.0398168	0.0415786	0.030303	0.017618	0.0368542
											0.1	0.0156514	0.0122673	0.0113585	0.0304363	0.0155563	0.0182949	0.0384866	0.00987167	0.0209581	0.0221557	0.026827	0.0194585	0.0186125	0.0199909	0.0208996	0.0197269	0.026176	0.0348326	0.0300981	0.0226581	0.0382144	0.0387852	0.0256129	0.0234175	0.0406147	0.0391598	0.0345319	0.0263439	0.0430758	0.0300065	0.0280496	0.0280496	0.0391389	0.0179704	0.0172657	0.0105708	0.00458069	0.0233629
											0.15	0.0101523	0.0114213	0.0163562	0.0223199	0.0155563	0.0201244	0.0280496	0.0115169	0.0221557	0.0167665	0.0194265	0.0139594	0.0270728	0.0149932	0.0272603	0.0185888	0.0284522	0.035509	0.0341562	0.0138654	0.0368617	0.0380534	0.0248811	0.0139041	0.0351262	0.0338199	0.0302599	0.0156639	0.0380918	0.0208741	0.0169602	0.0150033	0.0254403	0.0197322	0.0179704	0.012685	0.00387597	0.0157947
											0.2	0.0148054	0.0114213	0.0127215	0.0185999	0.00946906	0.0168313	0.0267449	0.0115169	0.0161677	0.0173653	0.0194265	0.0101523	0.0160745	0.0113585	0.0149932	0.0136571	0.0132777	0.0307744	0.0253635	0.0185999	0.0284072	0.028906	0.0208562	0.0146359	0.028906	0.0331079	0.0270559	0.0181559	0.0299039	0.0176125	0.0156556	0.0189172	0.0287019	0.0147992	0.0179704	0.0105708	0.00246653	0.0148075
[truncated: 39 more columns]

## Sheet: Supplementary Figure 4
Fig.4c	non-SD, no target	non-SD,target	SD, no target	SD,target	+dHC mus, no target	+dHC mus,target	+vHC mus, no target	+vHC mus,target	Fig.4d	non-SD	SD	+dHC mus	+vHC mus	Fig.4e	+Disruption, no target	+Disruption, target	+Delayed, no target	+Delayed, target	+Walking, no target	+Walking, target
	64.363	43.528	67.579	14.673	16.664	7.34	35.542	58.557		0.676289	0.217124	0.44047	1.64754		35.6667	64.3333	59	58	49	79
	32.205	57.035	81.746	40.691	69.037	26.341	27.356	18.352		1.771	0.497774	0.381549	0.670858		52	76.3333	75	65	47	44
	53.19	66.698	76.218	18.005	49.384	20.328	32.552	41.514		1.25396	0.23623	0.411631	1.27531		53	90	65	42	67	70
	51.361	78.56	42.857	39.695	42.524	11.006	27.357	38.007		1.52957	0.92622	0.258819	1.3893		48	56	58	10	30	21
	66.216	67.046	60.061	72.693			33.196	62.38		1.01253	1.21032		1.87914		45	96	51	25	67	125
	50.715	53.357	58.701	41.194			42.703	74.202		1.0521	0.70176		1.73763		29	50			50	19
	47.2	52.377	83.882	64.876			45	57		1.10968	0.77342		1.26667		89	90			68	64
	83.542	87.883	62.522	16.669			50	146		1.05196	0.26661		2.92		50	47
	59.698	93.868	64.885	64.223			34	34		1.57238	0.989797		1
	45.53	53.673	60.696	72.038			120	26		1.17885	1.18687		0.216667
	71.035	29.048	20.362	0						0.408925	0
			36.367	6.665							0.183271
			52.206	26.688							0.511206
			36.697	5.332							0.145298
			19.845	4.67							0.235324
			56	10							0.183
			76.55	55.207							0.721189
			28.003	10.514							0.37546
			89.895	0							0
			8.839	3.332							0.376966
			48	56							1.16667
			37	38							1.02703
			40	33							0.825
			48	9							0.1875
			65	52							0.8
			47	43							0.914894
			95	125							1.31579
			55	64							1.16364
			7	0							0
			55	18							0.327273
			150	105							0.7

## Sheet: Supplementary Figure 5
Fig.5d	Prestress	SD/Prestress	Fig.5e	excited	insensitive	inhibited
	0.311099	1.14583		0.311099	0.76742	1.73811
	1.73811	0.471886		0.282668	0.0894539	1.98192
	0.282668	2.99088		0.0869328	0.317797	0.745763
	0.0869328	32.5136		0.0141243	0.000847458	1.77006
	1.98192	0.069161		0.283616	0.01849	1.30621
	0.0141243	4.63178		1.69492		0.248023
	0.283616	20.9467		0.0830508		1.42429
	0.745763	0.104432		0.474105		0.431073
	1.77006	0.195358		0.0610169		0.330782
	1.30621	0.01		0.213334		0.215819
	0.248023	0.386099		0.961412		0.389831
	1.42429	0.0484969		0		0.0112994
	3.81356	0.0971498		0.0258698		0.0231638
	0.431073	0.0619096		0.204579		0.587006
	1.69492	7.70379		0.106155		0.0306026
	0.330782	0.131034				0.200109
	0.215819	0.01				0.682826
	0.389831	0.033501				0.769492
	0.0112994	0.165112				0.02022
	0.0231638	0.161085				1.59003
	0.587006	0.066744
	0.0830508	43.2436
	4.9322	1.06904
	0.0306026	0.099021
	0.474105	1.36781
	0.76742	1.02271
	0.0894539	0.575885
	0.317797	0.8966
	0.000847458	0.01
	0.0610169	2.76618
	5.80481	0.077119
	0.200109	0.100168
	7.07873	0.0641842
	0.682826	0.0798774
	0.213334	3.36712
	0.01849	0.01
	0.961412	2.63223
	0.769492	0.761094
	0	2.76618
	0.0258698	5.79451
	0.204579	3.94609
	0.02022	0.01
	0.106155	3.61892
	1.59003	0.632438

[truncated: 1 more sheets: Supplementary Figure 6]
